# Supplementary material for: Exploring Seaweed and Glycine Betaine Biostimulants for Enhanced Phenolic Content, Antioxidant Properties, and Gene Expression of Vitis vinifera cv. “Touriga Franca” Berries
Source: Int J Mol Sci. 2024 May 14;25(10):5335. doi: 10.3390/ijms25105335 (PMC11121377; doi:10.3390/ijms25105335)
Supplement: Supplementary file 1 [file ijms-25-05335-s001.zip]

Archive with 1 entries (1 files):
- ijms-2976241-supplementary.pdf
